# Supplementary material for: Application of Feature-Based Molecular Networking for Comparative Metabolomics and Targeted Isolation of Stereoisomers from Algicolous Fungi
Source: Mar Drugs. 2022 Mar 16;20(3):210. doi: 10.3390/md20030210 (PMC8948805; doi:10.3390/md20030210)
Supplement: Supplementary file 1 [file marinedrugs-20-00210-s001.zip]

Archive with 1 entries (1 files):
- marinedrugs-1620886-supplementary.pdf
